# Supplementary material for: Prevalence and Cure of Primary Liver Cancer in Italy by Histologic Type
Source: Cancers (Basel). 2026 Jul 18;18(14):2318. doi: 10.3390/cancers18142318 (PMC13407252; doi:10.3390/cancers18142318)
Supplement: Supplementary file 1 [file cancers-18-02318-s001.zip]

Archive with 1 entries (1 files):
- cancers-4357277-supplementary.pdf
